# Supplementary material for: Synonymous Mutations in rpsT Lead to Ribosomal Assembly Defects That Can Be Compensated by Mutations in fis and rpoA
Source: Front Microbiol. 2020 Mar 6;11:340. doi: 10.3389/fmicb.2020.00340 (PMC7069363; doi:10.3389/fmicb.2020.00340)
Supplement: Supplementary file 2 [file Data_Sheet_2.xlsx]

## Sheet: Table S1
Table S1. PANTHER Overrepresentation Test using the 200 proteins with highest expression in the A150C mutant obtained through LC-MS/MS analyses. Gene clusters with p<0.05 are shown.
Gene clustera	GO#	# genes in reflist Salmonella typhimurium	# genes among the 200	Expected	Over/under represented	Fold enrichment	p-value
Unclassified	UNCLASSIFIED	1420	28	54.7	-	0.51	0
cellular process	GO:0009987	2102	109	80.97	+	1.35	0.0105
cellular metabolic process	GO:0044237	1796	96	69.18	+	1.39	0.0209
cellular macromolecule catabolic process	GO:0044265	23	7	0.89	+	7.9	0.0254
mRNA metabolic process	GO:0016071	10	6	0.39	+	15.58	0.00214
macromolecule metabolic process	GO:0043170	1076	69	41.45	+	1.66	0.00187
cellular aromatic compound metabolic process	GO:0006725	916	58	35.29	+	1.64	0.0279
heterocycle metabolic process	GO:0046483	906	59	34.9	+	1.69	0.00971
organic cyclic compound metabolic process	GO:1901360	922	59	35.52	+	1.66	0.0167
nucleic acid metabolic process	GO:0090304	624	47	24.04	+	1.96	0.00252
nucleic acid phosphodiester bond hydrolysis	GO:0090305	74	17	2.85	+	5.96	4.21e-06
RNA phosphodiester bond hydrolysis	GO:0090501	23	8	0.89	+	9.03	0.00268
RNA phosphodiester bond hydrolysis, endonucleolytic	GO:0090502	12	6	0.46	+	12.98	0.00601
cellular macromolecule metabolic process	GO:0044260	968	67	37.29	+	1.8	0.000169
RNA catabolic process	GO:0006401	13	6	0.5	+	11.98	0.00941
O antigen metabolic process	GO:0046402	17	6	0.65	+	9.16	0.0415
O antigen biosynthetic process	GO:0009243	17	6	0.65	+	9.16	0.0415
cellular component organization or biogenesis	GO:0071840	288	27	11.09	+	2.43	0.0123
cellular component biogenesis	GO:0044085	197	22	7.59	+	2.9	0.0059
ribonucleoprotein complex biogenesis	GO:0022613	63	16	2.43	+	6.59	3.02e-06
ribosome biogenesis	GO:0042254	63	16	2.43	+	6.59	3.02e-06
rRNA processing	GO:0006364	43	11	1.66	+	6.64	0.0008
RNA processing	GO:0006396	107	22	4.12	+	5.34	1.68e-07
ncRNA processing	GO:0034470	101	19	3.89	+	4.88	1.25e-05
ncRNA metabolic process	GO:0034660	129	20	4.97	+	4.02	0.000116
rRNA metabolic process	GO:0016072	44	11	1.69	+	6.49	0.000997
tRNA processing	GO:0008033	62	11	2.39	+	4.61	0.0239
aList: GO biological process complete

## Sheet: Table S2
Table S2. Compensatory mutations found in the evolved strains. The genotypes of the different strains are found in Table S3.
					Compensatory mutations Knöppel et al. 2016			This study		Other mutations
Population	rpsT mutation	sa (0 gen)	sa (100 gen)	sa (200 gen)	rpsT	rpoD	dupl	dusB/fis	rpoA	treBb	hutUb	ybdL	rhaS
2	T36G	0.898	0.88	0.942				x
5	T36G	0.898	0.878	1.011						x
6	T36G	0.898	0.863	0.936				x		x
7	T36G	0.898	0.865	0.981
8	T36G	0.898	0.875	0.944				x
1	G48A	0.875	0.814	0.896				x
2	G48A	0.875	0.84	1.057				x		x
4	G48A	0.875	0.832	0.959	x
6	G48A	0.875	0.862	0.928	x					x			x
7	G48A	0.875	0.852	0.961					x	x		x
8	G48A	0.875	0.859	0.99		x				x
1	A150C	0.585	0.998	1.018			x
2	A150C	0.585	0.977	0.996			x
3	A150C	0.585	0.601	0.817			x			x
4	A150C	0.585	0.797	0.802			x
5	A150C	0.585	0.594	0.794				x		x
6	A150C	0.585	0.799	1.007	x
1	A150G	0.911	0.88	0.946					x	x
5	A150G	0.911	0.912	0.957						x
7	A150G	0.911	0.89	0.961
8	A150G	0.911	0.934	0.967						x	x
1	wt	1	1.136	0.997						x
5	wt	1	1.073	1.107
6	wt	1	1.095	1.107						x
a s= selection coefficient, calculated as described under Competitions and exponential growth rate measurements in Materials and Methods.
b Pseudogene. Insertion of one extra base in the trehalose transporter treB corrects a frame shift mutation in the indicated mutants. In an unrelated study we have found reversions of the treB frameshift mutation as a general medium adaptation for growth of our wild-type S. enterica strain in LB (Knöppel et al., 2018). A treB reversion mutant can better utilize the trehalose present in LB (probab…

## Sheet: Table S3
Table S3. Genotypes of used strains (column A - E). Relative exponential growth rates (k), if available, are listed in columns F - I.
Straina	Genotypeb	Markerc	FRT scard	Source	Rel. K	SD	Biol. repl.	k normalized to
DA10770	rpsT+		x	Strain collection	1	0.0126906	31	DA10770
DA6192	rpsT+			Strain collection	1	0.0159282	40	DA6192
DA31117, 18	rpsT+ rpoA(Leu270Phe)	trkA-FRT-cat-FRT-mscL	x	this study	1.05692	0.00809413	6	DA10770
DA31119	rpsT+ rpoA+	trkA-FRT-cat-FRT-mscL	x	this study	1.01055	0.0195554	6	DA10770
DA31631-32	rpsT+ dusB/fis(-10)	yedZ-FRT-cat-FRT-accB	x	this study	0.976055	0.0104823	6	DA10770
DA31630	rpsT+ dusB/fis+	yedZ-FRT-cat-FRT-accB	x	this study	0.997448	0.0104486	6	DA10770
DA31648, 49	rpsT+ dusB(Trp232*)	yedZ-FRT-cat-FRT-accB	x	this study	1.04101	0.00931916	6	DA10770
DA31650	rpsT+ dusB+	yedZ-FRT-cat-FRT-accB	x	this study	1.00139	0.0191047	6	DA10770
DA31618	rpsT+ dusB(Ala312Ala [RBS of fis])	yedZ-FRT-cat-FRT-accB	x	this study	1.00638	0.011537	6	DA10770
DA31616-17	rpsT+ dusB+	yedZ-FRT-cat-FRT-accB	x	this study	1.00036	0.0105104	6	DA10770
DA31619, 20	rpsT+ dusB(del pos 928-936 [RBS of fis])	yedZ-FRT-cat-FRT-accB	x	this study	0.983524	0.00867458	6	DA10770
DA31621, 22	rpsT+ dusB+	yedZ-FRT-cat-FRT-accB	x	this study	1.00157	0.00571251	6	DA10770
DA31100, 01	rpsT+ fis(Pro26fs)	yedZ-FRT-cat-FRT-accB	x	this study	0.820391	0.0169706	6	DA10770
DA31099	rpsT+ fis+	yedZ-FRT-cat-FRT-accB	x	this study	1.0129	0.00793143	6	DA10770
DA31638	rpsT+ fis(Lys94fs)	yedZ-FRT-cat-FRT-accB	x	this study	0.955633	0.0186423	6	DA10770
DA31639, 40	rpsT+ fis+	yedZ-FRT-cat-FRT-accB	x	this study	1.00112	0.00844544	6	DA10770
DA30614, 15	rpsT(T36G) rpoA(Leu270Phe)	trkA-FRT-cat-FRT-mscL	x	this study	1.01701	0.00434001	6	DA10770
DA30613	rpsT(T36G) rpoA+	trkA-FRT-cat-FRT-mscL	x	this study	0.909487	0.017333	6	DA10770
DA31605, 06	rpsT(T36G) dusB(Trp232*)	yedZ-FRT-cat-FRT-accB	x	this study	1.02329	0.0151779	6	DA10770
DA31607	rpsT(T36G) dusB+	yedZ-FRT-cat-FRT-accB	x	this study	0.895005	0.014887	6	DA10770
DA31655, 56	rpsT(T36G) dusB(del pos 928-936 [RBS of fis])	yedZ-FRT-cat-FRT-accB	x	this study	1.01572	0.0121396	6	DA10770
DA31658	rpsT(T36G) dusB+	yedZ-FRT-cat-FRT-accB	x	this study	0.901804	0.0132811	6	DA10770
DA31623, 24	rpsT(T36G) fis(Lys94fs)	yedZ-FRT-cat-FRT-accB	x	this study	0.978034	0.0166362	6	DA10770
DA31626	rpsT(T36G) fis+	yedZ-FRT-cat-FRT-accB	x	this study	0.899106	0.0150569	6	DA10770
DA31105, 06	rpsT(T36G) fis(Pro26fs)	yedZ-FRT-cat-FRT-accB	x	this study	0.811282	0.0175181	6	DA10770
DA31097	rpsT(T36G) fis+	yedZ-FRT-cat-FRT-accB	x	this study	0.923298	0.0247633	6	DA10770
DA31108, 09	rpsT(G48A) rpoA(Leu270Phe)	trkA-FRT-cat-FRT-mscL	x	this study	0.984206	0.0240338	4	DA10770
DA31115, 16	rpsT(G48A) rpoA+	trkA-FRT-cat-FRT-mscL	x	this study	0.857467	0.0133662	4	DA10770
DA31587	rpsT(G48A) dusB/fis(-10)	yedZ-FRT-cat-FRT-accB	x	this study	1.01739	0.0200805	4	DA10770
DA31588	rpsT(G48A) dusB/fis+	yedZ-FRT-cat-FRT-accB	x	this study	0.848689	0.00435259	4	DA10770
DA31584, 85	rpsT(G48A) dusB(Ala312Ala [RBS of fis])	yedZ-FRT-cat-FRT-accB	x	this study	1.00439	0.0129981	3	DA10770
DA31582, 83	rpsT(G48A) dusB+	yedZ-FRT-cat-FRT-accB	x	this study	0.843564	0.0133034	4	DA10770
DA31597	rpsT(G48A) dusB(del pos 928-936 [RBS of fis])	yedZ-FRT-cat-FRT-accB	x	this study	1.00021	0.00171816	2	DA10770
DA31598; DA31600	rpsT(G48A) dusB+	yedZ-FRT-cat-FRT-accB	x	this study	0.896155	0.00941108	4	DA10770
DA31110, 11	rpsT(A150C) rpoA(Leu270Phe)	trkA-FRT-cat-FRT-mscL	x	this study	0.784513	0.00748342	6	DA10770
DA31112	rpsT(A150C) rpoA+	trkA-FRT-cat-FRT-mscL	x	this study	0.654821	0.0117307	6	DA10770
DA30631, 32	rpsT(A150C) fis(76delC; Pro26fs)	yedZ-FRT-cat-FRT-accB	x	this study	0.764852	0.0129103	6	DA10770
DA31103, 04	rpsT(A150C) fis+	yedZ-FRT-cat-FRT-accB	x	this study	0.669653	0.0124656	6	DA10770
DA30614, 15, 17-19	rpsT(A150G) rpoA(Leu270Phe)	trkA-FRT-cat-FRT-mscL	x	this study	0.956226	0.0194628	5	DA10770
DA30613, 16	rpsT(A150G) rpoA+	trkA-FRT-cat-FRT-mscL	x	this study	0.975716	0.0236523	6	DA10770
DA30629	rpsT(A150G) fis(Pro26fs)	yedZ-FRT-cat-FRT-accB	x	this study	0.798453	0.00835666	6	DA10770
DA30628, 30	rpsT(A150G) fis+	yedZ-FRT-cat-FRT-accB	x	this study	0.946776	0.0144379	6	DA10770
DA33341; DA33448, 50-53	rpsT+ rpoA(Leu270Phe)	trkA-FRT-cat-FRT-mscL		this study	1.03761	0.0238508	5	DA6192
DA33449	rpsT+ rpoA+	trkA-FRT-cat-FRT-mscL		this study	1.00051	0.0140622	5	DA6192
DA46887	rpsT+ -10 dusB/fis	yedZ-FRT-cat-FRT-accB		this study	0.971258	0.0370274	4	DA6192
DA34781-84, 87, 88	rpsT+ dusB(Trp232*)	yedZ-FRT-cat-FRT-accB		this study	0.987055	0.0165729	8	DA6192
DA34786	rpsT+ dusB+	yedZ-FRT-cat-FRT-accB		this study	1.01209	0.0154578	9	DA6192
DA36218, 21, 24, 25, 26	rpsT+ dusB(Ala312Ala [RBS of fis])	yedZ-FRT-cat-FRT-accB		this study	0.992558	0.00431758	4	DA6192
DA36216, 17, 19, 20, 22, 23, 27	rpsT+ dusB+	yedZ-FRT-cat-FRT-accB		this study	0.994721	0.00442174	4	DA6192
DA36210, 11, 15	rpsT+ dusB(del pos 928-936 [RBS of fis])	yedZ-FRT-cat-FRT-accB		this study	0.951286	0.00832606	4	DA6192
DA36208, 09, 12, 13, 14	rpsT+ dusB+	yedZ-FRT-cat-FRT-accB		this study	0.999262	0.00753527	4	DA6192
DA33504, 06, 07, 08	rpsT+ fis(Pro26fs)	yedZ-FRT-cat-FRT-accB		this study	0.748192	0.00968802	4	DA6192
DA33473; DA33502, 03, 05	rpsT+ fis+	yedZ-FRT-cat-FRT-accB		this study	0.985382	0.0246559	5	DA6192
DA36190, 92, 94, 95; DA33874	rpsT+ fis(Lys94fs)	yedZ-FRT-cat-FRT-accB		this study	0.909545	0.0207128	9	DA6192
DA36189, 91, 93; DA33872, 73	rpsT+ fis+	yedZ-FRT-cat-FRT-accB		this study	1.00486	0.0134511	8	DA6192
DA46887-88	rpsT+ dusB/fis(-10)	yedZ-FRT-cat-FRT-accB		this study	0.971258	0.0370274	4	DA6192
DA32909-11	rpsT(T36G)			Knöppel et al., (2016)	0.860936	0.0116633	12	DA6192
DA46664-65	rpsT(T36G) rpoA(Leu270Phe; C808T)	trkA-FRT-cat-FRT-mscL		this study	0.98225	0.0178919	4	DA6192
DA46889-91	rpsT(T36G) dusB(del pos 928-936 [RBS of fis])	yedZ-FRT-cat-FRT-accB		this study	0.985538	0.0237034	6	DA6192
DA32902-04	rpsT(G48A)			Knöppel et al., (2016)	0.818247	0.0149765	12	DA6192
DA33464	rpsT(G48A) rpoA(Leu270Phe)	trkA-FRT-cat-FRT-mscL		this study	0.946479	0.0135965	4	DA6192
DA33845	rpsT(G48A) rpoA+	trkA-FRT-cat-FRT-mscL		this study	0.82381	0.0140935	4	DA6192
DA46884-87	rpsT(G48A) dusB/fis(-10)	yedZ-FRT-cat-FRT-accB		this study	0.964969	0.0128601	6	DA6192
DA50332	rpsT(G48A) fis+	yedZ-FRT-cat-FRT-accB		this study	0.828289	0.0172978	4	DA6192
DA32898-99	rpsT(A150C)			Knöppel et al., (2016)	0.578587	0.00505271	12	DA6192
DA33455	rpsT(A150C) fis(Pro26fs)	yedZ-FRT-cat-FRT-accB		this study	0.755888	0.00657551	4	DA6192
DA50334	rpsT(A150C) fis+	yedZ-FRT-cat-FRT-accB		this study	0.567281	0.0150546	4	DA6192
DA32905-07	rpsT(A150G)			Knöppel et al., (2016)	0.902107	0.00876641	12	DA6192
DA53534	rpsT+ dusB(Ala312Ala [RBS of fis])			this study	0.964027	0.0209709		DA6192
DA53536	rpsT+ dusB/fis(-10)			this study	0.954588	0.0293944		DA6192
DA53538	rpsT+ rpoA(Leu270Phe)			this study	1.00627			DA6192
DA32909	rpsT (T36G)			this study	0.845944	0.00971893		DA6192
DA53540	rpsT (T36G) dusB(Ala312Ala [RBS of fis])			this study	0.989331	0.0023453		DA6192
DA53542	rpsT (T36G) dusB/fis(-10)			this study	1.00578	0.0184106		DA6192
DA53544	rpsT (T36G) rpoA(Leu270Phe)			this study	0.961996	0.00125082		DA6192
DA32902	rpsT G48A			this study	0.805701	0.00673731		DA6192
DA53546	rpsT (TG48A) dusB(Ala312Ala [RBS of fis])			this study	0.950138	0.000508147		DA6192
DA53548	rpsT (G48A) dusB/fis(-10)			this study	0.958333	0.0124496		DA6192
DA53550	rpsT (G48A) rpoA(Leu270Phe)			this study	0.949959	0.00330296		DA6192
DA32898	rpsT A150C			this study	0.580169	0.00561587		DA6192
DA53552	rpsT (A150C) dusB(Ala312Ala [RBS of fis])			this study	0.775829	0.00189578		DA6192
DA53554	rpsT (A150C) dusB/fis(-10)			this study	0.860724	0.0213422		DA6192
DA53556	rpsT (A150C) rpoA (Leu270Phe)			this study	0.713889	0.0142868		DA6192
DA32905	rpsT A150G			this study	0.90881	0.0145742		DA6192
DA53558	rpsT (A150G) dusB(Ala312Ala [RBS of fis])			this study	0.981509	0.0043388		DA6192
DA53560	rpsT (A150G) dusB/fis(-10)			this study	0.981675	0.00359612		DA6192
DA53562	rpsT (A150G) rpoA (Leu270Phe)			this study	1.00636	0.0108665		DA6192
DA46692	fmt(Thr12Arg)			Nilsson et al. 2006	0.33125	0.0019155	4	DA6192
DA46690	fusA(Pro413Leu)			Macvanin et al. 2003	0.510203	0.0157717	4	DA6192
DA28104	rpoB(Ser531Leu)			strain collection	0.741969	0.0166262	4	DA6192
DA26816	rpsL(Lys42Asn)			Paulander et al. 2009	0.758232	0.00813622	12	DA6192
DA20635	tyrS(Asn204Ser)	Tn10dTet linked to mutation	x	strain collection	0.36547	0.0199753	4	DA6192
DA19248	tsaE(Pro61Leu; yjeE)	Tn10dTet linked to mutation	x	strain collection	0.54579	0.00808125	4	DA6192
DA49526-27	fmt(Thr12Arg) rpoA(Leu270Phe)			this study	0.310141	0.0179096	4	DA6192
DA49552-53	fusA(Pro413Leu) rpoA(Leu270Phe)			this study	0.545674	0.010289	3	DA6192
DA49521-22	rpoB(Ser531Leu) rpoA(Leu270Phe)			this study	0.743712	0.0154469	8	DA6192
DA49546-47, 76	rpsL(Lys42Asn) rpoA(Leu270Phe)			this study	0.794781	0.00885929	4	DA6192
DA49565-66	tyrS(Asn204Ser) rpoA(Leu270Phe)			this study	0.413921	0.00752238	4	DA6192
DA49556-57	tsaE(Pro61Leu; yjeE) rpoA(Leu270Phe)	Tn10dTet linked to mutation	x	this study	0.56272	0.0171047	4	DA6192
DA49510-11	fmt(Thr12Arg) -10 dusB/fis	Tn10dTet linked to mutation	x	this study	0.270638	0.0115936	8	DA6192
DA49538-39	fusA(Pro413Leu) -10 dusB/fis			this study	0.541747	0.0233103	4	DA6192
DA49501, 03	rpoB(Ser531Leu) -10 dusB/fis			this study	0.670325	0.00473212	4	DA6192
DA49515-16	rpsL(Lys42Asn) -10 dusB/fis			this study	0.788257	0.0118835	4	DA6192
DA49534-35	tyrS(Asn204Ser) -10 dusB/fis	Tn10dTet linked to mutation	x	this study	0.427399	0.0156701	2	DA6192
DA49529	tsaE(Pro61Leu; yjeE) -10 dusB/fis	Tn10dTet linked to mutation	x	this study	0.553395	0.00329728	4	DA6192
DA49762-63	rpsT+ rpoA(Leu270Phe) galK::mTagBFP2_opt-bla	trkA-FRT-cat-FRT-mscL		this study
DA49764-65	rpsT+ rpoA(Leu270Phe) galK::sYFP2_opt-bla	trkA-FRT-cat-FRT-mscL		this study
DA49742-43	rpsT+ rpoA+ galK::mTagBFP2_opt-bla	trkA-FRT-cat-FRT-mscL		this study
DA49744-45	rpsT+ rpoA+ galK::sYFP2_opt-bla	trkA-FRT-cat-FRT-mscL		this study
DA49754-55	rpsT+ -10 dusB/fis galK::mTagBFP2_opt-bla	yedZ-FRT-cat-FRT-accB		this study
DA49756-57	rpsT+ -10 dusB/fis galK::sYFP2_opt-bla	yedZ-FRT-cat-FRT-accB		this study
DA49738-39	rpsT+ fis(Pro26fs) galK::mTagBFP2_opt-bla	yedZ-FRT-cat-FRT-accB		this study
DA49740-41	rpsT+ fis(Pro26fs) galK::sYFP2_opt-bla	yedZ-FRT-cat-FRT-accB		this study
DA32671, 72, 75, 76	rpsT+ fis(Lys94fs) galK::mTagBFP2_opt-bla	yedZ-FRT-cat-FRT-accB	x	this study
DA32673, 74, 77, 78	rpsT+ fis(Lys94fs) galK::sYFP2_opt-bla	yedZ-FRT-cat-FRT-accB	x	this study
DA32765, 66, 69, 70	rpsT+ fis+ galK::mTagBFP2_opt-bla	yedZ-FRT-cat-FRT-accB	x	this study
DA32767, 68, 71, 72	rpsT+ fis+ galK::sYFP2_opt-bla	yedZ-FRT-cat-FRT-accB	x	this study
DA49746-47	rpsT+ fis+ galK::mTagBFP2_opt-bla	yedZ-FRT-cat-FRT-accB		this study
DA4974-498	rpsT+ fis+ galK::sYFP2_opt-bla	yedZ-FRT-cat-FRT-accB		this study
DA33182, 83; DA33255, 56	rpsT(T36G) fis(Lys94fs) galK::mTagBFP2_opt-bla	yedZ-FRT-cat-FRT-accB	x	this study
DA33186, 87; DA33259, 60	rpsT(T36G) fis(Lys94fs) galK::sYFP2_opt-bla	yedZ-FRT-cat-FRT-accB	x	this study
DA33184, 85; DA33257, 58	rpsT(T36G) fis+ galK::mTagBFP2_opt-bla	yedZ-FRT-cat-FRT-accB	x	this study
DA33188, 89; DA33261, 62	rpsT(T36G) fis+ galK::sYFP2_opt-bla	yedZ-FRT-cat-FRT-accB	x	this study
DA49750, 51	rpsT(G48A) rpoA(Leu270Phe) galK::mTagBFP2_opt-bla	trkA-FRT-cat-FRT-mscL		this study
DA49752, 53	rpsT(G48A) rpoA(Leu270Phe) galK::sYFP2_opt-bla	trkA-FRT-cat-FRT-mscL		this study
DA34544-45	rpsT(G48A) rpoA+galK::mTagBFP2_opt-bla	trkA-FRT-cat-FRT-mscL		this study
DA31075, 76	rpsT+ fis:kan		x	this study	0.812705	0.0158919	6	DA10770
DA31073, 74	rpsT(T36G) fis::kan		x	this study	0.812938	0.00877912	6	DA10770
DA31069, 70	rpsT(G48A) fis::kan		x	this study	0.798196	0.0200312	6	DA10770
DA31067, 68	rpsT(A150C) fis::kan		x	this study	0.789296	0.0197001	6	DA10770
DA31071, 72	rpsT(A150G) fis::kan		x	this study	0.816862	0.00857676	6	DA10770
DA50402, 06	rpsT(G48A) fis+galK::sYFP2_opt-bla	yedZ-FRT-cat-FRT-accB		this study
DA49734-35	rpsT(A150C) fis(Pro26fs) galK::mTagBFP2_opt-bla	yedZ-FRT-cat-FRT-accB		this study
DA49736-37	rpsT(A150C) fis(Pro26fs) galK::sYFP2_opt-bla	yedZ-FRT-cat-FRT-accB		this study
50408-09, 12	rpsT(A150C) fis+galK::mTagBFP2_opt-bla	yedZ-FRT-cat-FRT-accB		this study
50410, 13	rpsT(A150C) fis+galK::sYFP2_opt-bla	yedZ-FRT-cat-FRT-accB		this study
DA34591-94	rpsT+ dupl[rrnBP1]*syfp2-FRT-kan-FRT			this study
DA34619-22	rpsT+ rpoA(Leu270Phe) dupl[rrnBP1]*syfp2-FRT-kan-FRT	trkA-FRT-cat-FRT-mscL		this study
DA34623-26	rpsT+ rpoA+ dupl[rrnBP1]*syfp2-FRT-kan-FRT	trkA-FRT-cat-FRT-mscL		this study
DA34611-14	rpsT+ rpoD(Thr114Pro) dupl[rrnBP1]*syfp2-FRT-kan-FRT	ygiH-FRT-cat-FRT-gcp		this study
DA34615-18	rpsT+ rpoD+ dupl[rrnBP1]*syfp2-FRT-kan-FRT	ygiH-FRT-cat-FRT-gcp		this study
DA36482-85	rpsT+ dusB(Ala312Ala [RBS of fis]) dupl[rrnBP1]*syfp2-FRT-kan-FRT	yedZ-FRT-cat-FRT-accB		this study
DA36486-89	rpsT+ dusB(del pos 928-936 [RBS of fis]) dupl[rrnBP1]*syfp2-FRT-kan-FRT	yedZ-FRT-cat-FRT-accB		this study
DA36470-73	rpsT+ fis(76delC; Pro26fs) dupl[rrnBP1]*syfp2-FRT-kan-FRT	yedZ-FRT-cat-FRT-accB		this study
DA34627-28	rpsT+ fis(Lys94fs) dupl[rrnBP1]*syfp2-FRT-kan-FRT	yedZ-FRT-cat-FRT-accB		this study
DA34629-32	rpsT+ fis+ dupl[rrnBP1]*syfp2-FRT-kan-FRT	yedZ-FRT-cat-FRT-accB		this study
DA34607-10	rpsT(T36G) dupl[rrnBP1]*syfp2-FRT-kan-FRT			this study
DA34649-52	rpsT(T36G) fis(Lys94fs) dupl[rrnBP1]*syfp2-FRT-kan-FRT	yedZ-FRT-cat-FRT-accB		this study
DA34599-02	rpsT(G48A) dupl[rrnBP1]*syfp2-FRT-kan-FRT			this study
DA34641-44	rpsT(G48A) rpoA(Leu270Phe) dupl[rrnBP1]*syfp2-FRT-kan-FRT	trkA-FRT-cat-FRT-mscL		this study
DA34645-48	rpsT(G48A) rpoA+ dupl[rrnBP1]*syfp2-FRT-kan-FRT	trkA-FRT-cat-FRT-mscL		this study
DA34633-36	rpsT(G48A) rpoD(Thr114Pro) dupl[rrnBP1]*syfp2-FRT-kan-FRT	ygiH-FRT-cat-FRT-gcp		this study
DA34637-40	rpsT(G48A) rpoD+ dupl[rrnBP1]*syfp2-FRT-kan-FRT	ygiH-FRT-cat-FRT-gcp		this study
DA36087-91	rpsT+ dusB(Ala312Ala [RBS of fis]) dupl[rrnBP1]*syfp2-FRT-kan-FRT	yedZ-FRT-cat-FRT-accB		this study
DA36079-82	rpsT+ dusB+ dupl[rrnBP1]*syfp2-FRT-kan-FRT	yedZ-FRT-cat-FRT-accB		this study
DA36092-96	rpsT+ dusB(del pos 928-936 [RBS of fis]) dupl[rrnBP1]*syfp2-FRT-kan-FRT	yedZ-FRT-cat-FRT-accB		this study
DA36083-86	rpsT+ dusB+ dupl[rrnBP1]*syfp2-FRT-kan-FRT	yedZ-FRT-cat-FRT-accB		this study
DA34595-98	rpsT(A150C) dupl[rrnBP1]*syfp2-FRT-kan-FRT			this study
DA35840-47	rpsT(A150C) fis(76delC; Pro26fs) dupl[rrnBP1]*syfp2-FRT-kan-FRT	yedZ-FRT-cat-FRT-accB		this study
DA35848-55	rpsT(A150C) fis+ dupl[rrnBP1]*syfp2-FRT-kan-FRT	yedZ-FRT-cat-FRT-accB		this study
DA34603-06	rpsT(A150G) dupl[rrnBP1]*syfp2-FRT-kan-FRT			this study
DA37922-25	rpsT+ dupl[rrnBP1P2]*syfp2-FRT-kan-FRT			this study
DA46650	rpsT+ rpoA(leu270phe) dupl[rrnBP1P2]*syfp2-FRT-kan-FRT	trkA-FRT-cat-FRT-mscL		this study
DA47170-71	rpsT+ -10 dusB/fis dupl[rrnBP1P2]*syfp2-FRT-kan-FRT	yedZ-FRT-cat-FRT-accB		this study
DA37926-29	rpsT+ dusB(Ala312Ala [RBS of fis]) dupl[rrnBP1P2]*syfp2-FRT-kan-FRT	yedZ-FRT-cat-FRT-accB		this study
DA37930-33	rpsT+ fis(76delC; Pro26fs) dupl[rrnBP1P2]*syfp2-FRT-kan-FRT	yedZ-FRT-cat-FRT-accB		this study
DA37934-37	rpsT+ fis(Lys94fs) dupl[rrnBP1P2]*syfp2-FRT-kan-FRT	yedZ-FRT-cat-FRT-accB		this study
DA37938-41	rpsT(T36G) dupl[rrnBP1P2]*syfp2-FRT-kan-FRT			this study
DA37942-45	rpsT(T36G) fis(Lys94fs) dupl[rrnBP1P2]*syfp2-FRT-kan-FRT	yedZ-FRT-cat-FRT-accB		this study
DA37946-49	rpsT(G48A) dupl[rrnBP1P2]*syfp2-FRT-kan-FRT			this study
DA46639-40	rpsT(G48A) rpoA(leu270phe) dupl[rrnBP1P2]*syfp2-FRT-kan-FRT	trkA-FRT-cat-FRT-mscL		this study
DA47158-59	rpsT(G48A) -10 dusB/fis dupl[rrnBP1P2]*syfp2-FRT-kan-FRT			this study
DA37950-53	rpsT(G48A) dusB(Ala312Ala [RBS of fis]) dupl[rrnBP1P2]*syfp2-FRT-kan-FRT	yedZ-FRT-cat-FRT-accB		this study
DA37954-57	rpsT(A150C) dupl[rrnBP1P2]*syfp2-FRT-kan-FRT			this study
DA37958-61	rpsT(A150C) fis(76delC; Pro26fs) dupl[rrnBP1P2]*syfp2-FRT-kan-FRT	yedZ-FRT-cat-FRT-accB		this study
DA37962-65	rpsT+ dupl[rrnDP1P2]*syfp2-FRT-kan-FRT			this study
DA46652-53	rpsT+ rpoA(leu270phe) dupl[rrnDP1P2]*syfp2-FRT-kan-FRT	trkA-FRT-cat-FRT-mscL
DA47172-73	rpsT+ -10 dusB/fis dupl[rrnDP1P2]*syfp2-FRT-kan-FRT	yedZ-FRT-cat-FRT-accB
DA37966-69	rpsT+ dusB(Ala312Ala [RBS of fis]) dupl[rrnDP1P2]*syfp2-FRT-kan-FRT	yedZ-FRT-cat-FRT-accB		this study
DA37970-73	rpsT+ fis(76delC; Pro26fs) dupl[rrnDP1P2]*syfp2-FRT-kan-FRT	yedZ-FRT-cat-FRT-accB		this study
DA37974-77	rpsT+ fis(Lys94fs) dupl[rrnDP1P2]*syfp2-FRT-kan-FRT	yedZ-FRT-cat-FRT-accB		this study
DA37978-81	rpsT(T36G) dupl[rrnDP1P2]*syfp2-FRT-kan-FRT			this study
DA37982-85	rpsT(T36G) fis(Lys94fs) dupl[rrnDP1P2]*syfp2-FRT-kan-FRT	yedZ-FRT-cat-FRT-accB		this study
DA37986-89	rpsT(G48A) dupl[rrnDP1P2]*syfp2-FRT-kan-FRT			this study
DA46642-43	rpsT(G48A) rpoA(leu270phe) dupl[rrnDP1P2]*syfp2-FRT-kan-FRT	trkA-FRT-cat-FRT-mscL
DA47160-61	rpsT(G48A) -10 dusB/fis dupl[rrnDP1P2]*syfp2-FRT-kan-FRT
DA37990-93	rpsT(G48A) dusB(Ala312Ala [RBS of fis]) dupl[rrnDP1P2]*syfp2-FRT-kan-FRT	yedZ-FRT-cat-FRT-accB		this study
DA37994-97	rpsT(A150C) dupl[rrnDP1P2]*syfp2-FRT-kan-FRT			this study
DA37998-01	rpsT(A150C) fis(76delC; Pro26fs) dupl[rrnDP1P2]*syfp2-FRT-kan-FRT	yedZ-FRT-cat-FRT-accB		this study
DA38002-05	rpsT+ dupl[rrnGP1P2]*syfp2-FRT-kan-FRT			this study
DA46651	rpsT+ rpoA(leu270phe) dupl[rrnGP1P2]*syfp2-FRT-kan-FRT	trkA-FRT-cat-FRT-mscL
DA47174-75	rpsT+ -10 dusB/fis dupl[rrnGP1P2]*syfp2-FRT-kan-FRT
DA38006-09	rpsT+ dusB(Ala312Ala [RBS of fis]) dupl[rrnGP1P2]*syfp2-FRT-kan-FRT	yedZ-FRT-cat-FRT-accB		this study
DA38011-13	rpsT+ fis(76delC; Pro26fs) dupl[rrnGP1P2]*syfp2-FRT-kan-FRT	yedZ-FRT-cat-FRT-accB		this study
DA38014-17	rpsT+ fis(Lys94fs) dupl[rrnGP1P2]*syfp2-FRT-kan-FRT	yedZ-FRT-cat-FRT-accB		this study
DA38018-21	rpsT(T36G) dupl[rrnGP1P2]*syfp2-FRT-kan-FRT			this study
DA38022-25	rpsT(T36G) fis(Lys94fs) dupl[rrnGP1P2]*syfp2-FRT-kan-FRT	yedZ-FRT-cat-FRT-accB		this study
DA38026-29	rpsT(G48A) dupl[rrnGP1P2]*syfp2-FRT-kan-FRT			this study
DA46641	rpsT(G48A) rpoA(leu270phe) dupl[rrnGP1P2]*syfp2-FRT-kan-FRT	trkA-FRT-cat-FRT-mscL
DA47162-63	rpsT(G48A) -10 dusB/fis dupl[rrnGP1P2]*syfp2-FRT-kan-FRT
DA38030-33	rpsT(G48A) dusB(Ala312Ala [RBS of fis]) dupl[rrnGP1P2]*syfp2-FRT-kan-FRT	yedZ-FRT-cat-FRT-accB		this study
DA38036-37	rpsT(A150C) dupl[rrnGP1P2]*syfp2-FRT-kan-FRT			this study
DA38038-41	rpsT(A150C) fis(76delC; Pro26fs) dupl[rrnGP1P2]*syfp2-FRT-kan-FRT	yedZ-FRT-cat-FRT-accB		this study
DA48408-10	rpsT+ dupl[rrnBP1P2]*syfp2-FRT-kan-FRT galK::bla-PLlacO-mTagBFP2_opt			this study
DA48415-16	rpsT+ rpoA(leu270phe) dupl[rrnBP1P2]*syfp2-FRT-kan-FRT galK::bla-PLlacO-mTagBFP2_opt			this study
DA48411-13	rpsT+ -10 dusB/fis dupl[rrnBP1P2]*syfp2-FRT-kan-FRT galK::bla-PLlacO-mTagBFP2_opt	yedZ-FRT-cat-FRT-accB		this study
DA48417-19	rpsT+ fis(76delC; Pro26fs) dupl[rrnBP1P2]*syfp2-FRT-kan-FRT galK::bla-PLlacO-mTagBFP2_opt	yedZ-FRT-cat-FRT-accB		this study
DA48420-22	rpsT(G48A) dupl[rrnBP1P2]*syfp2-FRT-kan-FRT galK::bla-PLlacO-mTagBFP2_opt			this study
DA48423-25	rpsT(G48A) rpoA(leu270phe) dupl[rrnBP1P2]*syfp2-FRT-kan-FRT galK::bla-PLlacO-mTagBFP2_opt	trkA-FRT-cat-FRT-mscL		this study
DA48426-28	rpsT(G48A) -10 dusB/fis dupl[rrnBP1P2]*syfp2-FRT-kan-FRT galK::bla-PLlacO-mTagBFP2_opt	yedZ-FRT-cat-FRT-accB		this study
DA48429-31	rpsT(A150C) dupl[rrnBP1P2]*syfp2-FRT-kan-FRT galK::bla-PLlacO-mTagBFP2_opt			this study
DA48304-06	rpsT+ dupl[rrnDP1P2]*syfp2-FRT-kan-FRT galK::bla-PLlacO-mTagBFP2_opt			this study
DA48310-12	rpsT+ rpoA(leu270phe) dupl[rrnDP1P2]*syfp2-FRT-kan-FRT galK::bla-PLlacO-mTagBFP2_opt	trkA-FRT-cat-FRT-mscL		this study
DA48307-09	rpsT+ -10 dusB/fis dupl[rrnBP1P2]*syfp2-FRT-kan-FRT galK::bla-PLlacO-mTagBFP2_opt	yedZ-FRT-cat-FRT-accB		this study
DA48432-34	rpsT+ dusB(Ala312Ala [RBS of fis]) dupl[rrnBP1P2]*syfp2-FRT-kan-FRT galK::bla-PLlacO-mTagBFP2_opt	yedZ-FRT-cat-FRT-accB		this study
DA48313-15	rpsT+ fis(76delC; Pro26fs) dupl[rrnDP1P2]*syfp2-FRT-kan-FRT galK::bla-PLlacO-mTagBFP2_opt	yedZ-FRT-cat-FRT-accB		this study
DA48316-18	rpsT(G48A) dupl[rrnDP1P2]*syfp2-FRT-kan-FRT galK::bla-PLlacO-mTagBFP2_opt			this study
DA48319-21	rpsT(G48A) rpoA(leu270phe) dupl[rrnDP1P2]*syfp2-FRT-kan-FRT galK::bla-PLlacO-mTagBFP2_opt	trkA-FRT-cat-FRT-mscL		this study
DA48322-24	rpsT(G48A) -10 dusB/fis dupl[rrnDP1P2]*syfp2-FRT-kan-FRT galK::bla-PLlacO-mTagBFP2_opt	yedZ-FRT-cat-FRT-accB		this study
DA48325-27	rpsT(A150C) dupl[rrnDP1P2]*syfp2-FRT-kan-FRT galK::bla-PLlacO-mTagBFP2_opt			this study
DA48328-30	rpsT(A150C) fis(76delC; Pro26fs) dupl[rrnDP1P2]*syfp2-FRT-kan-FRT galK::bla-PLlacO-mTagBFP2_opt	yedZ-FRT-cat-FRT-accB		this study
DA48435-37	rpsT+ dupl[rrnGP1P2]*syfp2-FRT-kan-FRT galK::bla-PLlacO-mTagBFP2_opt			this study
DA48441-43	rpsT+ rpoA(leu270phe) dupl[rrnGP1P2]*syfp2-FRT-kan-FRT galK::bla-PLlacO-mTagBFP2_opt	trkA-FRT-cat-FRT-mscL		this study
DA48438-40	rpsT+ -10 dusB/fis dupl[rrnBP1P2]*syfp2-FRT-kan-FRT galK::bla-PLlacO-mTagBFP2_opt	yedZ-FRT-cat-FRT-accB		this study
DA48444-46	rpsT+ fis(76delC; Pro26fs) dupl[rrnGP1P2]*syfp2-FRT-kan-FRT galK::bla-PLlacO-mTagBFP2_opt	yedZ-FRT-cat-FRT-accB		this study
DA48447-49	rpsT(G48A) dupl[rrnGP1P2]*syfp2-FRT-kan-FRT galK::bla-PLlacO-mTagBFP2_opt			this study
DA48450-52	rpsT(G48A) -10 dusB/fis dupl[rrnGP1P2]*syfp2-FRT-kan-FRT galK::bla-PLlacO-mTagBFP2_opt	yedZ-FRT-cat-FRT-accB		this study
DA48453-55	rpsT(A150C) dupl[rrnGP1P2]*syfp2-FRT-kan-FRT galK::bla-PLlacO-mTagBFP2_opt			this study
DA48456-58	rpsT(A150C) fis(76delC; Pro26fs) dupl[rrnGP1P2]*syfp2-FRT-kan-FRT galK::bla-PLlacO-mTagBFP2_opt	yedZ-FRT-cat-FRT-accB		this study
DA41063-64	rpsT+ cobA::rpsT+*syfp2-FRT-kan-FRT			this study
DA50159-60	rpsT+ rpoA+ cobA::rpsT+*syfp2-FRT-kan-FRT	trkA-FRT-cat-FRT-mscL		this study
DA50696-97	rpsT+ rpoA+ cobA::rpsT(G48A)*syfp2-FRT-kan-FRT	trkA-FRT-cat-FRT-mscL		this study
DA50698-99	rpsT+ rpoA+ cobA::rpsT(A150C)*syfp2-FRT-kan-FRT	trkA-FRT-cat-FRT-mscL		this study
DA50148-49	rpsT+ rpoA(leu270phe) cobA::rpsT+*syfp2-FRT-kan-FRT	trkA-FRT-cat-FRT-mscL		this study
DA50708-09	rpsT+ rpoA(leu270phe) cobA::rpsT(G48A)*syfp2-FRT-kan-FRT	trkA-FRT-cat-FRT-mscL		this study
DA50710-11	rpsT+ rpoA(leu270phe) cobA::rpsT(A150C)*syfp2-FRT-kan-FRT	trkA-FRT-cat-FRT-mscL		this study
DA50157-58	rpsT+ fis+ cobA::rpsT+*syfp2-FRT-kan-FRT	yedZ-FRT-cat-FRT-accB		this study
DA50700-01	rpsT+ fis+ cobA::rpsT(G48A)*syfp2-FRT-kan-FRT	yedZ-FRT-cat-FRT-accB		this study
DA50702-03	rpsT+ fis+ cobA::rpsT(A150C)*syfp2-FRT-kan-FRT	yedZ-FRT-cat-FRT-accB		this study
DA50147,204	rpsT+ -10 dusB/fis cobA::rpsT+*syfp2-FRT-kan-FRT	yedZ-FRT-cat-FRT-accB		this study
DA50704-05	rpsT+ -10 dusB/fis cobA::rpsT(G48A)*syfp2-FRT-kan-FRT	yedZ-FRT-cat-FRT-accB		this study
DA50706-07	rpsT+ -10 dusB/fis cobA::rpsT(A150C)*syfp2-FRT-kan-FRT	yedZ-FRT-cat-FRT-accB		this study
DA50150-51	rpsT+ fis(pro26fs) cobA::rpsT+*syfp2-FRT-kan-FRT	yedZ-FRT-cat-FRT-accB		this study
DA50692-93	rpsT+ fis(pro26fs) cobA::rpsT(G48A)*syfp2-FRT-kan-FRT	yedZ-FRT-cat-FRT-accB		this study
DA50694-95	rpsT+ fis(pro26fs) cobA::rpsT(A150C)*syfp2-FRT-kan-FRT	yedZ-FRT-cat-FRT-accB		this study
DA54278	rpsT+ dup[rpsF S6 promoter]*syfp2-FRT-kan-FRT galK::bla-PLlacO-mTagBFP2_opt			this study
DA54279	rpsT (T36G) dup[rpsF S6 promoter]*syfp2-FRT-kan-FRT galK::bla-PLlacO-mTagBFP2_opt			this study
DA54280	rpsT (G48A) dup[rpsF S6 promoter]*syfp2-FRT-kan-FRT galK::bla-PLlacO-mTagBFP2_opt			this study
DA54281	rpsT (A150C) dup[rpsF S6 promoter]*syfp2-FRT-kan-FRT galK::bla-PLlacO-mTagBFP2_opt			this study
DA54282	rpsT (A150G) dup[rpsF S6 promoter]*syfp2-FRT-kan-FRT galK::bla-PLlacO-mTagBFP2_opt			this study
DA54291	rpsT+ dup[rpsL S12 promoter]*syfp2-FRT-kan-FRT galK::bla-PLlacO-mTagBFP2_opt			this study
DA54292	rpsT (T36G) dup[rpsL S12 promoter]*syfp2-FRT-kan-FRT galK::bla-PLlacO-mTagBFP2_opt			this study
DA54293	rpsT (G48A) dup[rpsL S12 promoter]*syfp2-FRT-kan-FRT galK::bla-PLlacO-mTagBFP2_opt			this study
DA54294	rpsT (A150C) dup[rpsL S12 promoter]*syfp2-FRT-kan-FRT galK::bla-PLlacO-mTagBFP2_opt			this study
DA54295	rpsT (A150G) dup[rpsL S12 promoter]*syfp2-FRT-kan-FRT galK::bla-PLlacO-mTagBFP2_opt			this study
DA54656	rpsT+ cobA::rpsT+*syfp2-FRT-kan-FRT galK::bla-PLlacO-mTagBFP2_opt			this study
DA54821	rpsT (T36G) cobA::rpsT+*syfp2-FRT-kan-FRT galK::bla-PLlacO-mTagBFP2_opt			this study
DA54520	rpsT (G48A) cobA::rpsT+*syfp2-FRT-kan-FRT galK::bla-PLlacO-mTagBFP2_opt			this study
DA54517	rpsT (A150C) cobA::rpsT+*syfp2-FRT-kan-FRT galK::bla-PLlacO-mTagBFP2_opt			this study
DA54819	rpsT (A150G) cobA::rpsT+*syfp2-FRT-kan-FRT galK::bla-PLlacO-mTagBFP2_opt			this study
DA54660	rpsT+ rpoA (leu270phe) cobA::rpsT+*syfp2-FRT-kan-FRT galK::bla-PLlacO-mTagBFP2_opt			this study
DA54820	rpsT+ fis (Pro26fs) cobA::rpsT+*syfp2-FRT-kan-FRT galK::bla-PLlacO-mTagBFP2_opt			this study
DA54818	rpsT+ dusB (Ala312Ala, fis RBS) cobA::rpsT+*syfp2-FRT-kan-FRT galK::bla-PLlacO-mTagBFP2_opt			this study
DA54525	rpsT+ -10 dusB/fis rpoA(leu270phe) cobA::rpsT+*syfp2-FRT-kan-FRT galK::bla-PLlacO-mTagBFP2_opt			this study
DA54824	rpsT+ cobA::rpsT(A150C)*syfp2-FRT-kan-FRT galK::bla-PLlacO-mTagBFP2_opt			this study
DA54822	rpsT+ rpoA (leu270phe) cobA::rpsT (A150C)*syfp2-FRT-kan-FRT galK::bla-PLlacO-mTagBFP2_opt			this study
DA54655	rpsT+ fis(76delC; Pro26fs) cobA::rpsT (A150C)*syfp2-FRT-kan-FRT galK::bla-PLlacO-mTagBFP2_opt			this study
DA54471	rpsT+ dusB (Ala312Ala, fis RBS) cobA::rpsT (A150C)*syfp2-FRT-kan-FRT galK::bla-PLlacO-mTagBFP2_opt			this study
DA56195	rpsT+ -10 dusB/fis cobA::rpsT (A150C)*syfp2-FRT-kan-FRT galK::bla-PLlacO-mTagBFP2_opt			this study
DA56187	rpsT+ cobA::rpsT (G48A)*syfp2-FRT-kan-FRT galK::mTagBFP2_opt-bla			this study
DA56193	rpsT+ rpoA (leu270phe) cobA::rpsT (G48A)*syfp2-FRT-kan-FRT galK::bla-PLlacO-mTagBFP2_opt			this study
DA56460	rpsT+ fis (Pro26fs) cobA::rpsT (G48A)*syfp2-FRT-kan-FRT galK::mTagBFP2_opt-bla			this study
DA54472	rpsT+ dusB (Ala312Ala, fis RBS) cobA::rpsT (G48A)*syfp2-FRT-kan-FRT galK::bla-PLlacO-mTagBFP2_opt			this study
DA59185	rpsT+ DELproBA galK::bla-PLlacO-mTagBFP2_opt			this study
DA59187	rpsT+ DELproBA rpoA(Leu270Phe) galK::bla-PLlacO-mTagBFP2_opt			this study
DA59189	rpsT+ DELproBA-10 dusB/fis galK::bla-PLlacO-mTagBFP2_opt			this study
DA59351	rpsT+ DELproBA galK::bla-PLlacO-mTagBFP2_opt / F' pro+ lacZ-yfp			this study
DA59187	rpsT+ DELproBA rpoA(Leu270Phe) galK::bla-PLlacO-mTagBFP2_opt / F' pro+ lacZ-yfp			this study
DA59189	rpsT+ DELproBA-10 dusB/fis galK::bla-PLlacO-mTagBFP2_opt / F' pro+ lacZ-yfp			this study
a In many cases several transductants were saved and used as biological replicates.
b dusB is annotated as yhdG in the S. enterica genome.
c Resistance markers used in strain construction. The markers originates from: kan (pKD4), cat (pEL3C16(FRT; lab collection) and bla (pKD3).
d An FRT scar sequence is present after the rpsT stop codon. The scar sequence was left after construction of the synonymous mutants.

## Sheet: Table S4
Table S4. Measurements from two occations (1st and 2:nd).
Strain	mutation	dry mass (1st)	dry mass (2:nd)	CFU / ml (×109) (1:st)	CFU / ml (×109) (2:nd)	OD600	Microscopy
DA6192	wt	0.0389	0.0378	7.01	7.285	2.356	normal
DA46887	fis (-10)	0.0407	0.038	7.02	7.68	2.391	normal
DA33504	fis (fs early)	0.0407	nda	6.07	5.09	2.391	filaments slightly
DA33341	rpoA	0.041	0.0412	8.73	9.66	2.429	normal
w/o cells			0.0048
Strain	mutation	rel. dry mass (1st)	rel. dry mass (2:nd)	rel. CFU / ml (×109) (1:st)	rel. CFU / ml (×109) (2:nd)	rel. OD600	Microscopy
DA6192	wt	1	1	1	1	1	normal
DA46887	fis (-10)	1.04627	1.00529	1.00143	1.05422	1.01486	normal
DA33504	fis (fs early)	1.04627	nda	0.865906	0.698696	1.01486	filaments slightly
DA33341	rpoA	1.05398	1.08995	1.24536	1.32601	1.03098	normal
w/o cells			0.126984
a not determined

## Sheet: Table S5
Table S5. Primer list.
New name	Sequence (5'- 3')
λRed_Cat(FRT)_by_rpoA_F	TAA TTT AAG GGG CGC TCA TTC AGC GCC CTT TTT AAT TCC CAA GAC CGA GCG TTC TGA ACA (60 nt)
λRed_Cat(FRT)_by_rpoA_R	GCT TCT GTT TAG CGA AAT AAA TTA AAC CTT GAT AAA TAA ATA TTC TCT GTC GAC GAA GTT C (61 nt)
λRedContr_Cat_rpoA_F	GAT CAC GTC ATT ATG TTT TTG (21 nt)
λRedContr_Cat_rpoA_R	TTT ATT CTC CCT ATG CAG CT (20 nt)
λRed_Cat(FRT)_by_fis_F	CAA AAC AGG TAA TGT CCT TTT TAT GTT TCG GGT TGA TTA TAA GAC CGA GCG TTC TGA ACA (60 nt)
λRed_Cat(FRT)_by_fis_R	CGT CGC AAT TGG CAG CTA AAT ACT GGT CTT ATC AGG GAA GTA TTC TCT GTC GAC GAA GTT C (61 nt)
λRedContr_Cat_fis_F	TTG CGT TAC CGG AAG TTT C (19 nt)
λRedContr_Cat_fis_R	ACC TTC ATT GCT CGA TTG TC (20 nt)
rpoA_seq_F	GCA GCT CTT TCG CTT TAG G (19 nt)
rpoA_seq_R	TCG TGA GAA AGC GAA GAA G (19 nt)
fis/dusB_seq_F	CCG CCG ACA ATA AAT AAC C (19 nt)
fis_seq_F	GCT CCA GAC GAC CAG TTT (18 nt)
fis/yhdG_seq_R	CCG CTT TCA TGA CCA AAT (18 nt)
λRed_dupl_rrnB_P1_yfp/kan_F	GCA GAA ATA ACT CCC TAT AAT GCG CCA CCA CTG ACA CGG AAT CAG CAG GAC GCA CTG ACC G (61 nt)
λRed_dupl_rrnB_P1(+P2)_yfp/kan_R	ATA ACG CTG TAA AAC GGG TAA TAA TTG TTC AGC TCC TGG CTA GGT CCA TAT GAA TAT CCT CCT TAG (66 nt)
λRedContr_rrnB_P1(+P2)_dupl_F	GAT GCG AAA TCA ACC GAT G (19 nt)
λRedContr_rrnB_P1_dupl_R	TTC GCT TTT CTC CGT GAG G (19 nt)
λRed_dupl_rrnB_P1+P2_yfp/kan_F	TCT GAA GCG GGA AAG CGT AAT ATG CAC ACC CCG CGC CGC TTC AGC AGG ACG CAC TGA CCG (60 nt)
λRedContr_rrnB_P1+P2_dupl_F	GAT GCG AAA TCA ACC GAT G (19 nt)
λRedContr_rrnB_P1+P2_dupl_R	GTA GAG GTT TTA CTG CTC G (19 nt)
λRed_dupl_rrnD_P1+P2_yfp/kan_F	TCT GAA AGA GGA AAG CGT AAT ATA CGC CAC CTC GCG ACG GTC AGC AGG ACG CAC TGA CCG (60 nt)
λRed_dupl_rrnD_P1+P2_yfp/kan_R	TCT TCA TGA CTA TTC ATT TAT GAT GAG GTA GAC ATG TCT GTA GGT CCA TAT GAA TAT CCT CCT TAG (66 nt)
λRedContr_rrnD_P1+P2_dupl_F	AGA CGG ACA TCG CCA ATA (18 nt)
λRedContr_rrnD_P1+P2_dupl_R	GAC GAA GGG GAC ACT GA (17 nt)
λRed_dupl_rrnG_P1+P2_yfp/kan_F	AAA AAG AGG AAA GCG TAA TAT ACG CCA CCT CGC GAC GGT GTC AGC AGG ACG CAC TGA CCG (60 nt)
λRed_dupl_rrnG_P1+P2_yfp/kan_R	TTA AAC AAA AAC GAG CCC GTC AGG GCC CGT TTT ATT CAA ATA GGT CCA TAT GAA TAT CCT CCT TAG (66 nt)
λRedContr_rrnG_P1+P2_dupl_F	GCA AAT CCT GTC TGG TGA (18 nt)
λRedContr_rrnG_P1+P2_dupl_R	AAG ACG CCT TGC TAT TTA C (19 nt)
λRed_dupl_S6_P_yfp/kan_F	TGA CCA GAG CGA ACA GGT TCC GGG TAT GAT CGA GCG TTA CGT TAG CAA GGG CGA AGA ACT (60 nt)
λRed_dupl_S6_P_yfp/kan_R	CTA TAA ACG GCC TGT TGC GGC AGA GAA ATT GAC ACT GTG GCA TAT GAA TAT CCT CCT TAG (60 nt)
λRed_dupl_S12_P_yfp/kan_F	TGC TCG CAA AGT TGC GAA AAG CAA CGT GCC TGC GCT GGA AGT TAG CAA GGG CGA AGA ACT (60 nt)
λRed_dupl_S12_P_yfp/kan_R	CAG GCC ATC TGG TTG GCA TAC TTA ACC GTG AGT CTG ACA ACA TAT GAA TAT CCT CCT TAG (60 nt)
λRedContr_S6_F	TTA AGA AAT CCT GTG TGG CA (20 nt)
λRedContr_S6_R	GGT GGA TCT TGC CTT CTG (18 nt)
λRedContr_S12_F	CCT GGG TGG TCA AAT TTC A (19 nt)
λRedContr_S12_R	TTC GGT TTT TTA GGA GTG GT (20 nt)
qPCR_rpsT_F	CAA GCC GTC GCT CTA TGA TG (20 nt)
qPCR_rpsT_1R	TTC AGT GCA GCA GCT TTG TC (20 nt)
lacZ-GGGGS-sYFP2_F	CGC CGG TCG CTA CCA TTA CCA GTT GGT CTG GTG TCA AAA AGG GGG CGG TGG CAG CGT TAG CAA GGG CGA AGA ACT T (78 nt)
lacZ-sYFP2_R	GAA ATA CGG GCA GAC ATG GCC TGC CCG GTT ATT ATT ATT TAT ACA GCT CAT CCA TAC CCA (60 nt)
